# Supplementary material for: Ruthenium(η6,η1-arene-CH2-NHC) Catalysts for Direct Arylation of 2-Phenylpyridine with (Hetero)Aryl Chlorides in Water
Source: Molecules. 2018 Mar 13;23(3):647. doi: 10.3390/molecules23030647 (PMC6017003; doi:10.3390/molecules23030647)
Supplement: Supplementary file 1 [file molecules-23-00647-s001.zip]

Archive with 3 entries (2 files):
- supporting information/
- supporting information/2b.cif
- supporting information/Supporting Information.docx
