# Supplementary material for: Ruthenium(η6,η1-arene-CH2-NHC) Catalysts for Direct Arylation of 2-Phenylpyridine with (Hetero)Aryl Chlorides in Water
Source: Molecules. 2018 Mar 13;23(3):647. doi: 10.3390/molecules23030647 (PMC6017003; doi:10.3390/molecules23030647)
Supplement: Supplementary file 1 [file molecules-23-00647-s001.zip › supporting information/2b.cif]

data_global
_audit_creation_method            SHELXL-97
_audit_creation_date              2010-08-03
_publ_requested_journal       
;
Molecules
;
_publ_contact_author_name         
;
Hakan Arslan	
;
_publ_contact_author_address      
;
Department of Chemistry, Faculty of Arts and Science, 
Mersin University, Mersin, TR 33343, Turkey
;
_publ_contact_author_email        
;
hakan.arslan@mersin.edu.tr
;
_publ_contact_author_fax               
;
+903243610047
;
_publ_contact_author_phone        
;
+905327073122
;
_publ_section_title                     
;
 ?
;

data_ha_nzn_258   
  
_audit_creation_method            SHELXL-97 
_chemical_name_systematic 
; 
 ? 
; 
_chemical_name_common             ? 
_chemical_melting_point           ? 
_chemical_formula_moiety          ? 
_chemical_formula_sum 
 'C22 H28 Cl2 N2 Ru' 
_chemical_formula_weight          492.43 
  
loop_ 
 _atom_type_symbol 
 _atom_type_description 
 _atom_type_scat_dispersion_real 
 _atom_type_scat_dispersion_imag 
 _atom_type_scat_source 
 'C'  'C'   0.0033   0.0016 
 'International Tables Vol C Tables 4.2.6.8 and 6.1.1.4' 
 'H'  'H'   0.0000   0.0000 
 'International Tables Vol C Tables 4.2.6.8 and 6.1.1.4' 
 'N'  'N'   0.0061   0.0033 
 'International Tables Vol C Tables 4.2.6.8 and 6.1.1.4' 
 'Cl'  'Cl'   0.1484   0.1585 
 'International Tables Vol C Tables 4.2.6.8 and 6.1.1.4' 
 'Ru'  'Ru'  -1.2594   0.8363 
 'International Tables Vol C Tables 4.2.6.8 and 6.1.1.4' 
  
_symmetry_cell_setting            Triclinic 
_symmetry_space_group_name_H-M    P-1 
  
loop_ 
 _symmetry_equiv_pos_as_xyz 
 'x, y, z' 
 '-x, -y, -z' 
  
_cell_length_a                    12.787(2) 
_cell_length_b                    13.785(2) 
_cell_length_c                    14.638(2) 
_cell_angle_alpha                 81.436(2) 
_cell_angle_beta                  73.065(2) 
_cell_angle_gamma                 71.511(2) 
_cell_volume                      2336.4(6) 
_cell_formula_units_Z             4 
_cell_measurement_temperature     373(2) 
_cell_measurement_reflns_used     6408 
_cell_measurement_theta_min       2.65 
_cell_measurement_theta_max       28.42 
  
_exptl_crystal_description        rod 
_exptl_crystal_colour             orange 
_exptl_crystal_size_max           0.31 
_exptl_crystal_size_mid           0.13 
_exptl_crystal_size_min           0.07 
_exptl_crystal_density_meas       ? 
_exptl_crystal_density_diffrn     1.400 
_exptl_crystal_density_method     'not measured' 
_exptl_crystal_F_000              1008 
_exptl_absorpt_coefficient_mu     0.908 
_exptl_absorpt_correction_type    multi-scan 
_exptl_absorpt_correction_T_min   0.7629 
_exptl_absorpt_correction_T_max   0.9391 
_exptl_absorpt_process_details    sadabs 
  
_exptl_special_details 
; 
 ? 
; 
  
_diffrn_ambient_temperature       373(2) 
_diffrn_radiation_wavelength      0.71073 
_diffrn_radiation_type            MoK\a 
_diffrn_radiation_source          'fine-focus sealed tube' 
_diffrn_radiation_monochromator   graphite 
_diffrn_measurement_device_type   'CCD area detector' 
_diffrn_measurement_method        'phi and omega scans' 
_diffrn_detector_area_resol_mean  ? 
_diffrn_standards_number          ? 
_diffrn_standards_interval_count  ? 
_diffrn_standards_interval_time   ? 
_diffrn_standards_decay_%         ? 
_diffrn_reflns_number             48430 
_diffrn_reflns_av_R_equivalents   0.0686 
_diffrn_reflns_av_sigmaI/netI     0.0818 
_diffrn_reflns_limit_h_min        -18 
_diffrn_reflns_limit_h_max        18 
_diffrn_reflns_limit_k_min        -19 
_diffrn_reflns_limit_k_max        19 
_diffrn_reflns_limit_l_min        -21 
_diffrn_reflns_limit_l_max        21 
_diffrn_reflns_theta_min          1.74 
_diffrn_reflns_theta_max          31.00 
_reflns_number_total              14723 
_reflns_number_gt                 9493 
_reflns_threshold_expression      >2sigma(I) 
  
_computing_data_collection        'Bruker SMART' 
_computing_cell_refinement        'Bruker SMART' 
_computing_data_reduction         'Bruker SAINT' 
_computing_structure_solution     'SHELXS-97 (Sheldrick, 1990)' 
_computing_structure_refinement   'SHELXL-97 (Sheldrick, 1997)' 
_computing_molecular_graphics     'Bruker SHELXTL' 
_computing_publication_material   'Bruker SHELXTL' 
  
_refine_special_details 
; 
 Refinement of F^2^ against ALL reflections.  The weighted R-factor wR and 
 goodness of fit S are based on F^2^, conventional R-factors R are based 
 on F, with F set to zero for negative F^2^. The threshold expression of 
 F^2^ > 2sigma(F^2^) is used only for calculating R-factors(gt) etc. and is 
 not relevant to the choice of reflections for refinement.  R-factors based 
 on F^2^ are statistically about twice as large as those based on F, and R- 
 factors based on ALL data will be even larger. 
; 
  
_refine_ls_structure_factor_coef  Fsqd 
_refine_ls_matrix_type            full 
_refine_ls_weighting_scheme       calc 
_refine_ls_weighting_details 
 'calc w=1/[\s^2^(Fo^2^)+(0.0545P)^2^+0.0000P] where P=(Fo^2^+2Fc^2^)/3' 
_atom_sites_solution_primary      direct 
_atom_sites_solution_secondary    difmap 
_atom_sites_solution_hydrogens    geom 
_refine_ls_hydrogen_treatment     constr 
_refine_ls_extinction_method      none 
_refine_ls_extinction_coef        ? 
_refine_ls_number_reflns          14723 
_refine_ls_number_parameters      497 
_refine_ls_number_restraints      0 
_refine_ls_R_factor_all           0.0810 
_refine_ls_R_factor_gt            0.0480 
_refine_ls_wR_factor_ref          0.1178 
_refine_ls_wR_factor_gt           0.1065 
_refine_ls_goodness_of_fit_ref    0.944 
_refine_ls_restrained_S_all       0.944 
_refine_ls_shift/su_max           0.002 
_refine_ls_shift/su_mean          0.000 
  
loop_ 
 _atom_site_label 
 _atom_site_type_symbol 
 _atom_site_fract_x 
 _atom_site_fract_y 
 _atom_site_fract_z 
 _atom_site_U_iso_or_equiv 
 _atom_site_adp_type 
 _atom_site_occupancy 
 _atom_site_symmetry_multiplicity 
 _atom_site_calc_flag 
 _atom_site_refinement_flags 
 _atom_site_disorder_assembly 
 _atom_site_disorder_group 
C1 C 0.2617(2) 0.3892(2) 0.4069(2) 0.0240(6) Uani 1 1 d . . . 
C2 C 0.3042(3) 0.4842(2) 0.4977(2) 0.0294(7) Uani 1 1 d . . . 
C3 C 0.3191(3) 0.5281(3) 0.5712(3) 0.0390(9) Uani 1 1 d . . . 
H3 H 0.2949 0.5067 0.6351 0.047 Uiso 1 1 calc R . . 
C4 C 0.3716(3) 0.6049(3) 0.5440(3) 0.0489(11) Uani 1 1 d . . . 
H4 H 0.3838 0.6358 0.5907 0.059 Uiso 1 1 calc R . . 
C5 C 0.4070(3) 0.6376(3) 0.4480(4) 0.0502(11) Uani 1 1 d . . . 
H5 H 0.4407 0.6906 0.4328 0.060 Uiso 1 1 calc R . . 
C6 C 0.3936(3) 0.5937(3) 0.3753(3) 0.0436(9) Uani 1 1 d . . . 
H6 H 0.4183 0.6151 0.3115 0.052 Uiso 1 1 calc R . . 
C7 C 0.3415(3) 0.5161(2) 0.4021(3) 0.0308(7) Uani 1 1 d . . . 
C8 C 0.3448(3) 0.4603(3) 0.2441(2) 0.0328(7) Uani 1 1 d . . . 
H8A H 0.3238 0.5311 0.2196 0.039 Uiso 1 1 calc R . . 
H8B H 0.3022 0.4245 0.2235 0.039 Uiso 1 1 calc R . . 
C9 C 0.4732(3) 0.4113(3) 0.2027(3) 0.0407(9) Uani 1 1 d . . . 
H9A H 0.5153 0.4565 0.2086 0.049 Uiso 1 1 calc R . . 
H9B H 0.4985 0.3470 0.2383 0.049 Uiso 1 1 calc R . . 
C10 C 0.4970(4) 0.3921(3) 0.0971(3) 0.0499(10) Uani 1 1 d . . . 
H10A H 0.4577 0.3441 0.0923 0.060 Uiso 1 1 calc R . . 
H10B H 0.4663 0.4560 0.0631 0.060 Uiso 1 1 calc R . . 
C11 C 0.6225(4) 0.3501(3) 0.0496(3) 0.0531(11) Uani 1 1 d . . . 
H11A H 0.6622 0.3969 0.0546 0.080 Uiso 1 1 calc R . . 
H11B H 0.6326 0.3418 -0.0167 0.080 Uiso 1 1 calc R . . 
H11C H 0.6526 0.2850 0.0806 0.080 Uiso 1 1 calc R . . 
C12 C 0.1977(3) 0.3539(2) 0.5814(2) 0.0297(7) Uani 1 1 d . . . 
H12A H 0.1282 0.4010 0.6162 0.036 Uiso 1 1 calc R . . 
H12B H 0.2469 0.3241 0.6240 0.036 Uiso 1 1 calc R . . 
C13 C 0.1704(3) 0.2707(2) 0.5435(2) 0.0252(6) Uani 1 1 d . . . 
C14 C 0.2629(3) 0.1811(2) 0.5119(2) 0.0270(7) Uani 1 1 d . . . 
C15 C 0.2463(3) 0.1134(2) 0.4576(2) 0.0294(7) Uani 1 1 d . . . 
C16 C 0.1382(3) 0.1322(2) 0.4386(2) 0.0301(7) Uani 1 1 d . . . 
H16 H 0.1283 0.0867 0.4031 0.036 Uiso 1 1 calc R . . 
C17 C 0.0464(3) 0.2179(3) 0.4722(3) 0.0330(7) Uani 1 1 d . . . 
C18 C 0.0606(3) 0.2892(2) 0.5260(2) 0.0291(7) Uani 1 1 d . . . 
C19 C 0.3771(3) 0.1628(3) 0.5332(2) 0.0339(8) Uani 1 1 d . . . 
H19A H 0.4305 0.1026 0.5032 0.051 Uiso 1 1 calc R . . 
H19B H 0.3677 0.1533 0.6011 0.051 Uiso 1 1 calc R . . 
H19C H 0.4053 0.2209 0.5087 0.051 Uiso 1 1 calc R . . 
C20 C 0.3406(3) 0.0195(3) 0.4182(3) 0.0402(9) Uani 1 1 d . . . 
H20A H 0.4070 0.0393 0.3815 0.060 Uiso 1 1 calc R . . 
H20B H 0.3155 -0.0124 0.3779 0.060 Uiso 1 1 calc R . . 
H20C H 0.3592 -0.0280 0.4701 0.060 Uiso 1 1 calc R . . 
C21 C -0.0639(3) 0.2360(3) 0.4456(3) 0.0489(10) Uani 1 1 d . . . 
H21A H -0.1250 0.2384 0.5027 0.073 Uiso 1 1 calc R . . 
H21B H -0.0574 0.1813 0.4088 0.073 Uiso 1 1 calc R . . 
H21C H -0.0797 0.2999 0.4084 0.073 Uiso 1 1 calc R . . 
C22 C -0.0382(3) 0.3813(3) 0.5610(3) 0.0399(9) Uani 1 1 d . . . 
H22A H -0.0729 0.4132 0.5099 0.060 Uiso 1 1 calc R . . 
H22B H -0.0112 0.4293 0.5821 0.060 Uiso 1 1 calc R . . 
H22C H -0.0936 0.3601 0.6133 0.060 Uiso 1 1 calc R . . 
C1A C 0.7410(3) 0.8604(2) 0.0623(2) 0.0241(6) Uani 1 1 d . . . 
C2A C 0.6906(3) 0.9591(2) -0.0661(2) 0.0242(6) Uani 1 1 d . . . 
C3A C 0.6734(3) 0.9985(2) -0.1551(2) 0.0297(7) Uani 1 1 d . . . 
H3A H 0.7111 0.9620 -0.2096 0.036 Uiso 1 1 calc R . . 
C4A C 0.5967(3) 1.0954(2) -0.1585(2) 0.0310(7) Uani 1 1 d . . . 
H4A H 0.5820 1.1242 -0.2167 0.037 Uiso 1 1 calc R . . 
C5A C 0.5416(3) 1.1503(2) -0.0776(3) 0.0326(8) Uani 1 1 d . . . 
H5A H 0.4928 1.2159 -0.0836 0.039 Uiso 1 1 calc R . . 
C6A C 0.5567(3) 1.1108(2) 0.0126(2) 0.0298(7) Uani 1 1 d . . . 
H6A H 0.5178 1.1472 0.0672 0.036 Uiso 1 1 calc R . . 
C7A C 0.6333(3) 1.0139(2) 0.0159(2) 0.0238(6) Uani 1 1 d . . . 
C8A C 0.6304(3) 0.9844(2) 0.1905(2) 0.0266(7) Uani 1 1 d . . . 
H8A1 H 0.6457 0.9250 0.2346 0.032 Uiso 1 1 calc R . . 
H8A2 H 0.5487 1.0175 0.2070 0.032 Uiso 1 1 calc R . . 
C9A C 0.6918(3) 1.0582(3) 0.2008(2) 0.0352(8) Uani 1 1 d . . . 
H9A1 H 0.7735 1.0275 0.1781 0.042 Uiso 1 1 calc R . . 
H9A2 H 0.6706 1.1203 0.1610 0.042 Uiso 1 1 calc R . . 
C10A C 0.6638(4) 1.0854(3) 0.3027(3) 0.0508(11) Uani 1 1 d . . . 
H10C H 0.6850 1.0232 0.3422 0.061 Uiso 1 1 calc R . . 
H10D H 0.5819 1.1156 0.3252 0.061 Uiso 1 1 calc R . . 
C11A C 0.7237(5) 1.1597(4) 0.3154(4) 0.0715(15) Uani 1 1 d . . . 
H11D H 0.8049 1.1299 0.2946 0.107 Uiso 1 1 calc R . . 
H11E H 0.7025 1.1737 0.3817 0.107 Uiso 1 1 calc R . . 
H11F H 0.7015 1.2224 0.2780 0.107 Uiso 1 1 calc R . . 
C12A C 0.8353(3) 0.7827(2) -0.0947(2) 0.0341(8) Uani 1 1 d . . . 
H12C H 0.8941 0.8064 -0.1421 0.041 Uiso 1 1 calc R . . 
H12D H 0.7947 0.7566 -0.1274 0.041 Uiso 1 1 calc R . . 
C13A C 0.8879(3) 0.6992(2) -0.0264(2) 0.0307(8) Uani 1 1 d . . . 
C14A C 0.8313(3) 0.6227(2) 0.0174(2) 0.0308(7) Uani 1 1 d . . . 
C15A C 0.8688(3) 0.5567(3) 0.0942(2) 0.0358(8) Uani 1 1 d . . . 
C16A C 0.9571(3) 0.5689(3) 0.1246(2) 0.0349(8) Uani 1 1 d . . . 
H16A H 0.9803 0.5259 0.1747 0.042 Uiso 1 1 calc R . . 
C17A C 1.0124(3) 0.6442(3) 0.0818(2) 0.0363(8) Uani 1 1 d . . . 
C18A C 0.9814(3) 0.7096(3) 0.0030(2) 0.0359(8) Uani 1 1 d . . . 
C19A C 0.7337(3) 0.6132(3) -0.0134(3) 0.0433(9) Uani 1 1 d . . . 
H19D H 0.7624 0.5703 -0.0665 0.065 Uiso 1 1 calc R . . 
H19E H 0.6901 0.6799 -0.0324 0.065 Uiso 1 1 calc R . . 
H19F H 0.6858 0.5834 0.0388 0.065 Uiso 1 1 calc R . . 
C20A C 0.8102(4) 0.4781(3) 0.1470(3) 0.0459(10) Uani 1 1 d . . . 
H20D H 0.8476 0.4408 0.1951 0.069 Uiso 1 1 calc R . . 
H20E H 0.8137 0.4315 0.1028 0.069 Uiso 1 1 calc R . . 
H20F H 0.7318 0.5119 0.1768 0.069 Uiso 1 1 calc R . . 
C21A C 1.1034(3) 0.6538(3) 0.1239(3) 0.0512(11) Uani 1 1 d . . . 
H21D H 1.0878 0.6309 0.1903 0.077 Uiso 1 1 calc R . . 
H21E H 1.1032 0.7242 0.1176 0.077 Uiso 1 1 calc R . . 
H21F H 1.1768 0.6126 0.0903 0.077 Uiso 1 1 calc R . . 
C22A C 1.0399(4) 0.7887(3) -0.0452(3) 0.0532(11) Uani 1 1 d . . . 
H22D H 1.0888 0.7669 -0.1065 0.080 Uiso 1 1 calc R . . 
H22E H 1.0847 0.7978 -0.0064 0.080 Uiso 1 1 calc R . . 
H22F H 0.9838 0.8525 -0.0536 0.080 Uiso 1 1 calc R . . 
Cl1 Cl 0.35071(8) 0.21578(6) 0.25176(6) 0.03540(19) Uani 1 1 d . . . 
Cl2 Cl 0.08709(8) 0.38940(7) 0.29248(6) 0.0374(2) Uani 1 1 d . . . 
Cl1A Cl 0.64816(7) 0.71442(6) 0.23087(5) 0.02826(17) Uani 1 1 d . . . 
Cl2A Cl 0.86030(7) 0.81079(6) 0.23655(6) 0.03258(18) Uani 1 1 d . . . 
N1 N 0.2558(2) 0.4074(2) 0.49745(18) 0.0271(6) Uani 1 1 d . . . 
N2 N 0.3143(2) 0.4561(2) 0.34894(19) 0.0280(6) Uani 1 1 d . . . 
N1A N 0.7561(2) 0.86636(19) -0.03526(17) 0.0249(6) Uani 1 1 d . . . 
N2A N 0.6671(2) 0.95104(18) 0.09265(17) 0.0235(5) Uani 1 1 d . . . 
Ru1 Ru 0.19926(2) 0.274398(18) 0.393809(17) 0.02290(7) Uani 1 1 d . . . 
Ru1A Ru 0.82674(2) 0.725117(18) 0.120182(17) 0.02344(7) Uani 1 1 d . . . 
  
loop_ 
 _atom_site_aniso_label 
 _atom_site_aniso_U_11 
 _atom_site_aniso_U_22 
 _atom_site_aniso_U_33 
 _atom_site_aniso_U_23 
 _atom_site_aniso_U_13 
 _atom_site_aniso_U_12 
C1 0.0186(14) 0.0234(15) 0.0265(15) -0.0010(12) -0.0116(12) 0.0037(11) 
C2 0.0225(16) 0.0284(16) 0.0351(18) -0.0043(14) -0.0119(14) 0.0006(13) 
C3 0.0339(19) 0.038(2) 0.046(2) -0.0160(17) -0.0166(17) 0.0007(15) 
C4 0.041(2) 0.040(2) 0.073(3) -0.021(2) -0.031(2) -0.0005(18) 
C5 0.038(2) 0.032(2) 0.084(3) -0.009(2) -0.020(2) -0.0088(17) 
C6 0.036(2) 0.0318(19) 0.061(3) -0.0002(18) -0.0151(19) -0.0059(16) 
C7 0.0206(15) 0.0275(16) 0.044(2) -0.0064(15) -0.0137(14) 0.0006(13) 
C8 0.0323(18) 0.0322(17) 0.0274(16) 0.0059(14) -0.0087(14) -0.0032(14) 
C9 0.0318(19) 0.044(2) 0.041(2) 0.0006(17) -0.0071(16) -0.0073(16) 
C10 0.044(2) 0.056(3) 0.038(2) 0.0050(19) -0.0023(18) -0.010(2) 
C11 0.045(2) 0.050(2) 0.055(3) -0.009(2) 0.009(2) -0.018(2) 
C12 0.0313(17) 0.0336(17) 0.0215(15) -0.0045(13) -0.0084(13) -0.0033(14) 
C13 0.0270(16) 0.0284(16) 0.0165(13) 0.0024(12) -0.0070(12) -0.0034(13) 
C14 0.0278(16) 0.0288(16) 0.0208(14) 0.0046(12) -0.0109(13) -0.0019(13) 
C15 0.0316(17) 0.0250(16) 0.0235(15) 0.0021(13) -0.0074(13) 0.0016(13) 
C16 0.0294(17) 0.0274(16) 0.0350(18) -0.0040(14) -0.0128(14) -0.0055(13) 
C17 0.0277(17) 0.0331(18) 0.0394(19) -0.0032(15) -0.0104(15) -0.0086(14) 
C18 0.0224(16) 0.0281(16) 0.0289(16) -0.0011(13) -0.0033(13) 0.0000(13) 
C19 0.0285(17) 0.0366(18) 0.0312(17) -0.0001(14) -0.0159(14) 0.0043(14) 
C20 0.046(2) 0.0305(18) 0.0334(19) -0.0039(15) -0.0145(17) 0.0075(16) 
C21 0.033(2) 0.048(2) 0.070(3) -0.011(2) -0.021(2) -0.0082(18) 
C22 0.0221(17) 0.043(2) 0.046(2) -0.0077(17) -0.0048(15) 0.0015(15) 
C1A 0.0224(15) 0.0254(15) 0.0220(14) 0.0004(12) -0.0109(12) 0.0005(12) 
C2A 0.0252(15) 0.0212(14) 0.0239(15) 0.0009(12) -0.0105(12) -0.0011(12) 
C3A 0.0333(18) 0.0299(17) 0.0227(15) 0.0005(13) -0.0095(13) -0.0034(14) 
C4A 0.0358(19) 0.0287(17) 0.0296(17) 0.0052(14) -0.0166(15) -0.0067(14) 
C5A 0.0321(18) 0.0210(15) 0.0416(19) 0.0062(14) -0.0157(15) -0.0016(13) 
C6A 0.0322(18) 0.0247(16) 0.0291(16) -0.0046(13) -0.0103(14) -0.0001(13) 
C7A 0.0246(15) 0.0220(14) 0.0236(15) 0.0006(12) -0.0097(12) -0.0030(12) 
C8A 0.0301(17) 0.0249(15) 0.0210(14) -0.0055(12) -0.0084(13) 0.0005(13) 
C9A 0.050(2) 0.0285(17) 0.0299(17) -0.0035(14) -0.0146(16) -0.0099(16) 
C10A 0.076(3) 0.049(2) 0.037(2) -0.0122(18) -0.020(2) -0.023(2) 
C11A 0.106(4) 0.058(3) 0.069(3) -0.023(3) -0.044(3) -0.021(3) 
C12A 0.0396(19) 0.0314(17) 0.0176(14) -0.0018(13) -0.0062(14) 0.0076(14) 
C13A 0.0328(18) 0.0266(16) 0.0188(14) -0.0059(12) -0.0026(13) 0.0086(13) 
C14A 0.0395(19) 0.0232(15) 0.0230(15) -0.0087(13) -0.0100(14) 0.0051(13) 
C15A 0.047(2) 0.0263(17) 0.0252(16) -0.0065(13) -0.0107(15) 0.0042(15) 
C16A 0.0356(19) 0.0278(17) 0.0256(16) 0.0025(14) -0.0096(14) 0.0119(14) 
C17A 0.0214(16) 0.044(2) 0.0308(17) -0.0064(15) -0.0048(14) 0.0085(14) 
C18A 0.0261(17) 0.0383(19) 0.0280(17) -0.0028(15) 0.0004(14) 0.0053(14) 
C19A 0.055(2) 0.038(2) 0.042(2) -0.0122(17) -0.0246(19) -0.0055(18) 
C20A 0.066(3) 0.0288(19) 0.039(2) -0.0032(16) -0.0120(19) -0.0089(18) 
C21A 0.0274(19) 0.068(3) 0.049(2) -0.003(2) -0.0119(18) 0.0004(19) 
C22A 0.041(2) 0.053(3) 0.050(2) 0.007(2) -0.0023(19) -0.0052(19) 
Cl1 0.0398(5) 0.0314(4) 0.0254(4) -0.0053(3) -0.0037(3) -0.0001(3) 
Cl2 0.0391(5) 0.0344(4) 0.0396(5) 0.0029(4) -0.0267(4) 0.0009(4) 
Cl1A 0.0265(4) 0.0295(4) 0.0259(4) 0.0003(3) -0.0095(3) -0.0026(3) 
Cl2A 0.0330(4) 0.0371(4) 0.0293(4) -0.0043(3) -0.0143(3) -0.0057(3) 
N1 0.0268(14) 0.0283(14) 0.0246(13) -0.0019(11) -0.0106(11) -0.0022(11) 
N2 0.0241(14) 0.0282(14) 0.0297(14) -0.0006(11) -0.0097(11) -0.0027(11) 
N1A 0.0268(14) 0.0230(13) 0.0192(12) -0.0021(10) -0.0079(10) 0.0028(10) 
N2A 0.0256(13) 0.0198(12) 0.0208(12) -0.0025(10) -0.0082(10) 0.0018(10) 
Ru1 0.02207(13) 0.02277(12) 0.02143(12) -0.00180(9) -0.01127(10) 0.00213(9) 
Ru1A 0.02362(13) 0.02272(13) 0.01865(12) -0.00080(9) -0.00850(9) 0.00306(9) 
  
_geom_special_details 
; 
 All esds (except the esd in the dihedral angle between two l.s. planes) 
 are estimated using the full covariance matrix.  The cell esds are taken 
 into account individually in the estimation of esds in distances, angles 
 and torsion angles; correlations between esds in cell parameters are only 
 used when they are defined by crystal symmetry.  An approximate (isotropic) 
 treatment of cell esds is used for estimating esds involving l.s. planes. 
; 
  
loop_ 
 _geom_bond_atom_site_label_1 
 _geom_bond_atom_site_label_2 
 _geom_bond_distance 
 _geom_bond_site_symmetry_2 
 _geom_bond_publ_flag 
C1 N2 1.360(4) . ? 
C1 N1 1.361(4) . ? 
C1 Ru1 2.040(3) . ? 
C2 N1 1.386(4) . ? 
C2 C7 1.394(5) . ? 
C2 C3 1.395(5) . ? 
C3 C4 1.379(6) . ? 
C3 H3 0.9300 . ? 
C4 C5 1.398(6) . ? 
C4 H4 0.9300 . ? 
C5 C6 1.374(6) . ? 
C5 H5 0.9300 . ? 
C6 C7 1.385(5) . ? 
C6 H6 0.9300 . ? 
C7 N2 1.393(4) . ? 
C8 N2 1.466(4) . ? 
C8 C9 1.535(5) . ? 
C8 H8A 0.9700 . ? 
C8 H8B 0.9700 . ? 
C9 C10 1.532(5) . ? 
C9 H9A 0.9700 . ? 
C9 H9B 0.9700 . ? 
C10 C11 1.508(5) . ? 
C10 H10A 0.9700 . ? 
C10 H10B 0.9700 . ? 
C11 H11A 0.9600 . ? 
C11 H11B 0.9600 . ? 
C11 H11C 0.9600 . ? 
C12 N1 1.466(4) . ? 
C12 C13 1.517(4) . ? 
C12 H12A 0.9700 . ? 
C12 H12B 0.9700 . ? 
C13 C14 1.437(4) . ? 
C13 C18 1.437(5) . ? 
C13 Ru1 2.109(3) . ? 
C14 C15 1.411(5) . ? 
C14 C19 1.516(5) . ? 
C14 Ru1 2.190(3) . ? 
C15 C16 1.426(5) . ? 
C15 C20 1.513(4) . ? 
C15 Ru1 2.241(3) . ? 
C16 C17 1.404(4) . ? 
C16 Ru1 2.274(3) . ? 
C16 H16 0.9300 . ? 
C17 C18 1.431(5) . ? 
C17 C21 1.507(5) . ? 
C17 Ru1 2.267(3) . ? 
C18 C22 1.506(4) . ? 
C18 Ru1 2.196(3) . ? 
C19 H19A 0.9600 . ? 
C19 H19B 0.9600 . ? 
C19 H19C 0.9600 . ? 
C20 H20A 0.9600 . ? 
C20 H20B 0.9600 . ? 
C20 H20C 0.9600 . ? 
C21 H21A 0.9600 . ? 
C21 H21B 0.9600 . ? 
C21 H21C 0.9600 . ? 
C22 H22A 0.9600 . ? 
C22 H22B 0.9600 . ? 
C22 H22C 0.9600 . ? 
C1A N2A 1.350(4) . ? 
C1A N1A 1.377(4) . ? 
C1A Ru1A 2.043(3) . ? 
C2A N1A 1.381(4) . ? 
C2A C3A 1.386(4) . ? 
C2A C7A 1.398(4) . ? 
C3A C4A 1.387(4) . ? 
C3A H3A 0.9300 . ? 
C4A C5A 1.383(5) . ? 
C4A H4A 0.9300 . ? 
C5A C6A 1.395(5) . ? 
C5A H5A 0.9300 . ? 
C6A C7A 1.388(4) . ? 
C6A H6A 0.9300 . ? 
C7A N2A 1.399(4) . ? 
C8A N2A 1.466(4) . ? 
C8A C9A 1.515(5) . ? 
C8A H8A1 0.9700 . ? 
C8A H8A2 0.9700 . ? 
C9A C10A 1.505(5) . ? 
C9A H9A1 0.9700 . ? 
C9A H9A2 0.9700 . ? 
C10A C11A 1.518(6) . ? 
C10A H10C 0.9700 . ? 
C10A H10D 0.9700 . ? 
C11A H11D 0.9600 . ? 
C11A H11E 0.9600 . ? 
C11A H11F 0.9600 . ? 
C12A N1A 1.469(4) . ? 
C12A C13A 1.528(4) . ? 
C12A H12C 0.9700 . ? 
C12A H12D 0.9700 . ? 
C13A C18A 1.436(5) . ? 
C13A C14A 1.436(5) . ? 
C13A Ru1A 2.101(3) . ? 
C14A C15A 1.434(5) . ? 
C14A C19A 1.491(5) . ? 
C14A Ru1A 2.189(3) . ? 
C15A C16A 1.391(5) . ? 
C15A C20A 1.503(5) . ? 
C15A Ru1A 2.275(3) . ? 
C16A C17A 1.409(5) . ? 
C16A Ru1A 2.272(3) . ? 
C16A H16A 0.9300 . ? 
C17A C18A 1.426(5) . ? 
C17A C21A 1.512(5) . ? 
C17A Ru1A 2.220(3) . ? 
C18A C22A 1.492(5) . ? 
C18A Ru1A 2.183(3) . ? 
C19A H19D 0.9600 . ? 
C19A H19E 0.9600 . ? 
C19A H19F 0.9600 . ? 
C20A H20D 0.9600 . ? 
C20A H20E 0.9600 . ? 
C20A H20F 0.9600 . ? 
C21A H21D 0.9600 . ? 
C21A H21E 0.9600 . ? 
C21A H21F 0.9600 . ? 
C22A H22D 0.9600 . ? 
C22A H22E 0.9600 . ? 
C22A H22F 0.9600 . ? 
Cl1 Ru1 2.4267(9) . ? 
Cl2 Ru1 2.4222(8) . ? 
Cl1A Ru1A 2.4184(9) . ? 
Cl2A Ru1A 2.4139(9) . ? 
  
loop_ 
 _geom_angle_atom_site_label_1 
 _geom_angle_atom_site_label_2 
 _geom_angle_atom_site_label_3 
 _geom_angle 
 _geom_angle_site_symmetry_1 
 _geom_angle_site_symmetry_3 
 _geom_angle_publ_flag 
N2 C1 N1 105.2(3) . . ? 
N2 C1 Ru1 138.3(2) . . ? 
N1 C1 Ru1 116.5(2) . . ? 
N1 C2 C7 105.9(3) . . ? 
N1 C2 C3 132.6(3) . . ? 
C7 C2 C3 121.5(3) . . ? 
C4 C3 C2 116.4(4) . . ? 
C4 C3 H3 121.8 . . ? 
C2 C3 H3 121.8 . . ? 
C3 C4 C5 121.7(4) . . ? 
C3 C4 H4 119.1 . . ? 
C5 C4 H4 119.1 . . ? 
C6 C5 C4 122.0(4) . . ? 
C6 C5 H5 119.0 . . ? 
C4 C5 H5 119.0 . . ? 
C5 C6 C7 116.6(4) . . ? 
C5 C6 H6 121.7 . . ? 
C7 C6 H6 121.7 . . ? 
C6 C7 N2 132.1(3) . . ? 
C6 C7 C2 121.8(3) . . ? 
N2 C7 C2 106.2(3) . . ? 
N2 C8 C9 111.5(3) . . ? 
N2 C8 H8A 109.3 . . ? 
C9 C8 H8A 109.3 . . ? 
N2 C8 H8B 109.3 . . ? 
C9 C8 H8B 109.3 . . ? 
H8A C8 H8B 108.0 . . ? 
C10 C9 C8 109.9(3) . . ? 
C10 C9 H9A 109.7 . . ? 
C8 C9 H9A 109.7 . . ? 
C10 C9 H9B 109.7 . . ? 
C8 C9 H9B 109.7 . . ? 
H9A C9 H9B 108.2 . . ? 
C11 C10 C9 113.0(4) . . ? 
C11 C10 H10A 109.0 . . ? 
C9 C10 H10A 109.0 . . ? 
C11 C10 H10B 109.0 . . ? 
C9 C10 H10B 109.0 . . ? 
H10A C10 H10B 107.8 . . ? 
C10 C11 H11A 109.5 . . ? 
C10 C11 H11B 109.5 . . ? 
H11A C11 H11B 109.5 . . ? 
C10 C11 H11C 109.5 . . ? 
H11A C11 H11C 109.5 . . ? 
H11B C11 H11C 109.5 . . ? 
N1 C12 C13 106.3(2) . . ? 
N1 C12 H12A 110.5 . . ? 
C13 C12 H12A 110.5 . . ? 
N1 C12 H12B 110.5 . . ? 
C13 C12 H12B 110.5 . . ? 
H12A C12 H12B 108.7 . . ? 
C14 C13 C18 121.6(3) . . ? 
C14 C13 C12 117.4(3) . . ? 
C18 C13 C12 120.2(3) . . ? 
C14 C13 Ru1 73.54(17) . . ? 
C18 C13 Ru1 73.77(18) . . ? 
C12 C13 Ru1 116.3(2) . . ? 
C15 C14 C13 118.5(3) . . ? 
C15 C14 C19 121.2(3) . . ? 
C13 C14 C19 120.3(3) . . ? 
C15 C14 Ru1 73.41(18) . . ? 
C13 C14 Ru1 67.47(16) . . ? 
C19 C14 Ru1 128.7(2) . . ? 
C14 C15 C16 120.1(3) . . ? 
C14 C15 C20 122.0(3) . . ? 
C16 C15 C20 117.9(3) . . ? 
C14 C15 Ru1 69.48(18) . . ? 
C16 C15 Ru1 72.84(18) . . ? 
C20 C15 Ru1 130.5(2) . . ? 
C17 C16 C15 121.5(3) . . ? 
C17 C16 Ru1 71.71(19) . . ? 
C15 C16 Ru1 70.35(19) . . ? 
C17 C16 H16 119.3 . . ? 
C15 C16 H16 119.3 . . ? 
Ru1 C16 H16 131.7 . . ? 
C16 C17 C18 120.0(3) . . ? 
C16 C17 C21 118.8(3) . . ? 
C18 C17 C21 121.1(3) . . ? 
C16 C17 Ru1 72.3(2) . . ? 
C18 C17 Ru1 68.61(18) . . ? 
C21 C17 Ru1 129.0(3) . . ? 
C17 C18 C13 118.2(3) . . ? 
C17 C18 C22 119.5(3) . . ? 
C13 C18 C22 122.3(3) . . ? 
C17 C18 Ru1 74.02(19) . . ? 
C13 C18 Ru1 67.29(17) . . ? 
C22 C18 Ru1 129.4(2) . . ? 
C14 C19 H19A 109.5 . . ? 
C14 C19 H19B 109.5 . . ? 
H19A C19 H19B 109.5 . . ? 
C14 C19 H19C 109.5 . . ? 
H19A C19 H19C 109.5 . . ? 
H19B C19 H19C 109.5 . . ? 
C15 C20 H20A 109.5 . . ? 
C15 C20 H20B 109.5 . . ? 
H20A C20 H20B 109.5 . . ? 
C15 C20 H20C 109.5 . . ? 
H20A C20 H20C 109.5 . . ? 
H20B C20 H20C 109.5 . . ? 
C17 C21 H21A 109.5 . . ? 
C17 C21 H21B 109.5 . . ? 
H21A C21 H21B 109.5 . . ? 
C17 C21 H21C 109.5 . . ? 
H21A C21 H21C 109.5 . . ? 
H21B C21 H21C 109.5 . . ? 
C18 C22 H22A 109.5 . . ? 
C18 C22 H22B 109.5 . . ? 
H22A C22 H22B 109.5 . . ? 
C18 C22 H22C 109.5 . . ? 
H22A C22 H22C 109.5 . . ? 
H22B C22 H22C 109.5 . . ? 
N2A C1A N1A 105.8(2) . . ? 
N2A C1A Ru1A 138.1(2) . . ? 
N1A C1A Ru1A 116.1(2) . . ? 
N1A C2A C3A 132.6(3) . . ? 
N1A C2A C7A 105.7(3) . . ? 
C3A C2A C7A 121.7(3) . . ? 
C2A C3A C4A 116.5(3) . . ? 
C2A C3A H3A 121.8 . . ? 
C4A C3A H3A 121.8 . . ? 
C5A C4A C3A 121.8(3) . . ? 
C5A C4A H4A 119.1 . . ? 
C3A C4A H4A 119.1 . . ? 
C4A C5A C6A 122.3(3) . . ? 
C4A C5A H5A 118.8 . . ? 
C6A C5A H5A 118.8 . . ? 
C7A C6A C5A 115.8(3) . . ? 
C7A C6A H6A 122.1 . . ? 
C5A C6A H6A 122.1 . . ? 
C6A C7A C2A 122.0(3) . . ? 
C6A C7A N2A 131.2(3) . . ? 
C2A C7A N2A 106.8(2) . . ? 
N2A C8A C9A 111.5(3) . . ? 
N2A C8A H8A1 109.3 . . ? 
C9A C8A H8A1 109.3 . . ? 
N2A C8A H8A2 109.3 . . ? 
C9A C8A H8A2 109.3 . . ? 
H8A1 C8A H8A2 108.0 . . ? 
C10A C9A C8A 112.3(3) . . ? 
C10A C9A H9A1 109.2 . . ? 
C8A C9A H9A1 109.2 . . ? 
C10A C9A H9A2 109.2 . . ? 
C8A C9A H9A2 109.2 . . ? 
H9A1 C9A H9A2 107.9 . . ? 
C9A C10A C11A 113.6(4) . . ? 
C9A C10A H10C 108.9 . . ? 
C11A C10A H10C 108.9 . . ? 
C9A C10A H10D 108.9 . . ? 
C11A C10A H10D 108.9 . . ? 
H10C C10A H10D 107.7 . . ? 
C10A C11A H11D 109.5 . . ? 
C10A C11A H11E 109.5 . . ? 
H11D C11A H11E 109.5 . . ? 
C10A C11A H11F 109.5 . . ? 
H11D C11A H11F 109.5 . . ? 
H11E C11A H11F 109.5 . . ? 
N1A C12A C13A 106.2(2) . . ? 
N1A C12A H12C 110.5 . . ? 
C13A C12A H12C 110.5 . . ? 
N1A C12A H12D 110.5 . . ? 
C13A C12A H12D 110.5 . . ? 
H12C C12A H12D 108.7 . . ? 
C18A C13A C14A 122.2(3) . . ? 
C18A C13A C12A 118.4(3) . . ? 
C14A C13A C12A 118.7(3) . . ? 
C18A C13A Ru1A 73.54(18) . . ? 
C14A C13A Ru1A 73.82(17) . . ? 
C12A C13A Ru1A 116.79(19) . . ? 
C15A C14A C13A 118.1(3) . . ? 
C15A C14A C19A 120.4(3) . . ? 
C13A C14A C19A 121.6(3) . . ? 
C15A C14A Ru1A 74.54(18) . . ? 
C13A C14A Ru1A 67.16(17) . . ? 
C19A C14A Ru1A 128.0(2) . . ? 
C16A C15A C14A 119.7(3) . . ? 
C16A C15A C20A 118.9(3) . . ? 
C14A C15A C20A 121.3(3) . . ? 
C16A C15A Ru1A 72.1(2) . . ? 
C14A C15A Ru1A 68.05(17) . . ? 
C20A C15A Ru1A 129.7(2) . . ? 
C15A C16A C17A 122.2(3) . . ? 
C15A C16A Ru1A 72.31(19) . . ? 
C17A C16A Ru1A 69.70(18) . . ? 
C15A C16A H16A 118.9 . . ? 
C17A C16A H16A 118.9 . . ? 
Ru1A C16A H16A 132.3 . . ? 
C16A C17A C18A 120.5(3) . . ? 
C16A C17A C21A 117.6(3) . . ? 
C18A C17A C21A 121.9(4) . . ? 
C16A C17A Ru1A 73.76(19) . . ? 
C18A C17A Ru1A 69.72(18) . . ? 
C21A C17A Ru1A 128.3(3) . . ? 
C17A C18A C13A 117.2(3) . . ? 
C17A C18A C22A 121.9(4) . . ? 
C13A C18A C22A 120.9(3) . . ? 
C17A C18A Ru1A 72.50(19) . . ? 
C13A C18A Ru1A 67.36(18) . . ? 
C22A C18A Ru1A 129.0(3) . . ? 
C14A C19A H19D 109.5 . . ? 
C14A C19A H19E 109.5 . . ? 
H19D C19A H19E 109.5 . . ? 
C14A C19A H19F 109.5 . . ? 
H19D C19A H19F 109.5 . . ? 
H19E C19A H19F 109.5 . . ? 
C15A C20A H20D 109.5 . . ? 
C15A C20A H20E 109.5 . . ? 
H20D C20A H20E 109.5 . . ? 
C15A C20A H20F 109.5 . . ? 
H20D C20A H20F 109.5 . . ? 
H20E C20A H20F 109.5 . . ? 
C17A C21A H21D 109.5 . . ? 
C17A C21A H21E 109.5 . . ? 
H21D C21A H21E 109.5 . . ? 
C17A C21A H21F 109.5 . . ? 
H21D C21A H21F 109.5 . . ? 
H21E C21A H21F 109.5 . . ? 
C18A C22A H22D 109.5 . . ? 
C18A C22A H22E 109.5 . . ? 
H22D C22A H22E 109.5 . . ? 
C18A C22A H22F 109.5 . . ? 
H22D C22A H22F 109.5 . . ? 
H22E C22A H22F 109.5 . . ? 
C1 N1 C2 111.6(3) . . ? 
C1 N1 C12 121.5(3) . . ? 
C2 N1 C12 126.7(3) . . ? 
C1 N2 C7 111.1(3) . . ? 
C1 N2 C8 124.5(3) . . ? 
C7 N2 C8 124.3(3) . . ? 
C1A N1A C2A 111.2(2) . . ? 
C1A N1A C12A 121.7(2) . . ? 
C2A N1A C12A 127.1(2) . . ? 
C1A N2A C7A 110.5(2) . . ? 
C1A N2A C8A 126.3(2) . . ? 
C7A N2A C8A 123.1(2) . . ? 
C1 Ru1 C13 78.59(12) . . ? 
C1 Ru1 C14 91.96(12) . . ? 
C13 Ru1 C14 38.99(11) . . ? 
C1 Ru1 C18 99.59(12) . . ? 
C13 Ru1 C18 38.94(12) . . ? 
C14 Ru1 C18 69.78(12) . . ? 
C1 Ru1 C15 126.28(12) . . ? 
C13 Ru1 C15 68.40(12) . . ? 
C14 Ru1 C15 37.11(12) . . ? 
C18 Ru1 C15 80.42(12) . . ? 
C1 Ru1 C17 136.37(12) . . ? 
C13 Ru1 C17 68.35(13) . . ? 
C14 Ru1 C17 80.06(12) . . ? 
C18 Ru1 C17 37.38(12) . . ? 
C15 Ru1 C17 66.42(12) . . ? 
C1 Ru1 C16 157.36(12) . . ? 
C13 Ru1 C16 79.76(12) . . ? 
C14 Ru1 C16 66.79(12) . . ? 
C18 Ru1 C16 66.64(12) . . ? 
C15 Ru1 C16 36.81(12) . . ? 
C17 Ru1 C16 36.03(11) . . ? 
C1 Ru1 Cl2 89.64(8) . . ? 
C13 Ru1 Cl2 128.66(9) . . ? 
C14 Ru1 Cl2 166.44(9) . . ? 
C18 Ru1 Cl2 96.67(9) . . ? 
C15 Ru1 Cl2 144.05(9) . . ? 
C17 Ru1 Cl2 89.51(9) . . ? 
C16 Ru1 Cl2 109.18(9) . . ? 
C1 Ru1 Cl1 92.94(9) . . ? 
C13 Ru1 Cl1 140.60(9) . . ? 
C14 Ru1 Cl1 104.20(8) . . ? 
C18 Ru1 Cl1 166.19(9) . . ? 
C15 Ru1 Cl1 87.50(8) . . ? 
C17 Ru1 Cl1 130.67(9) . . ? 
C16 Ru1 Cl1 99.63(9) . . ? 
Cl2 Ru1 Cl1 89.16(3) . . ? 
C1A Ru1A C13A 78.96(12) . . ? 
C1A Ru1A C18A 93.33(13) . . ? 
C13A Ru1A C18A 39.10(14) . . ? 
C1A Ru1A C14A 98.61(12) . . ? 
C13A Ru1A C14A 39.03(13) . . ? 
C18A Ru1A C14A 70.17(14) . . ? 
C1A Ru1A C17A 128.73(13) . . ? 
C13A Ru1A C17A 68.77(13) . . ? 
C18A Ru1A C17A 37.77(13) . . ? 
C14A Ru1A C17A 80.65(13) . . ? 
C1A Ru1A C16A 158.06(12) . . ? 
C13A Ru1A C16A 79.50(12) . . ? 
C18A Ru1A C16A 67.04(13) . . ? 
C14A Ru1A C16A 66.37(12) . . ? 
C17A Ru1A C16A 36.54(14) . . ? 
C1A Ru1A C15A 135.18(12) . . ? 
C13A Ru1A C15A 68.29(12) . . ? 
C18A Ru1A C15A 80.29(13) . . ? 
C14A Ru1A C15A 37.41(12) . . ? 
C17A Ru1A C15A 66.08(14) . . ? 
C16A Ru1A C15A 35.61(13) . . ? 
C1A Ru1A Cl2A 92.26(9) . . ? 
C13A Ru1A Cl2A 139.28(11) . . ? 
C18A Ru1A Cl2A 103.20(11) . . ? 
C14A Ru1A Cl2A 167.50(9) . . ? 
C17A Ru1A Cl2A 87.75(10) . . ? 
C16A Ru1A Cl2A 101.43(10) . . ? 
C15A Ru1A Cl2A 132.48(9) . . ? 
C1A Ru1A Cl1A 89.18(9) . . ? 
C13A Ru1A Cl1A 129.47(10) . . ? 
C18A Ru1A Cl1A 166.89(10) . . ? 
C14A Ru1A Cl1A 96.74(10) . . ? 
C17A Ru1A Cl1A 142.06(10) . . ? 
C16A Ru1A Cl1A 107.80(10) . . ? 
C15A Ru1A Cl1A 88.87(10) . . ? 
Cl2A Ru1A Cl1A 89.53(3) . . ? 
  
loop_ 
 _geom_torsion_atom_site_label_1 
 _geom_torsion_atom_site_label_2 
 _geom_torsion_atom_site_label_3 
 _geom_torsion_atom_site_label_4 
 _geom_torsion 
 _geom_torsion_site_symmetry_1 
 _geom_torsion_site_symmetry_2 
 _geom_torsion_site_symmetry_3 
 _geom_torsion_site_symmetry_4 
 _geom_torsion_publ_flag 
N1 C2 C3 C4 -179.7(3) . . . . ? 
C7 C2 C3 C4 0.5(5) . . . . ? 
C2 C3 C4 C5 0.6(5) . . . . ? 
C3 C4 C5 C6 -1.4(6) . . . . ? 
C4 C5 C6 C7 0.9(6) . . . . ? 
C5 C6 C7 N2 179.8(3) . . . . ? 
C5 C6 C7 C2 0.1(5) . . . . ? 
N1 C2 C7 C6 179.3(3) . . . . ? 
C3 C2 C7 C6 -0.9(5) . . . . ? 
N1 C2 C7 N2 -0.5(3) . . . . ? 
C3 C2 C7 N2 179.4(3) . . . . ? 
N2 C8 C9 C10 165.6(3) . . . . ? 
C8 C9 C10 C11 176.4(3) . . . . ? 
N1 C12 C13 C14 75.6(3) . . . . ? 
N1 C12 C13 C18 -94.6(3) . . . . ? 
N1 C12 C13 Ru1 -8.7(3) . . . . ? 
C18 C13 C14 C15 3.7(5) . . . . ? 
C12 C13 C14 C15 -166.3(3) . . . . ? 
Ru1 C13 C14 C15 -54.7(3) . . . . ? 
C18 C13 C14 C19 -178.8(3) . . . . ? 
C12 C13 C14 C19 11.2(4) . . . . ? 
Ru1 C13 C14 C19 122.8(3) . . . . ? 
C18 C13 C14 Ru1 58.4(3) . . . . ? 
C12 C13 C14 Ru1 -111.6(3) . . . . ? 
C13 C14 C15 C16 -2.6(5) . . . . ? 
C19 C14 C15 C16 180.0(3) . . . . ? 
Ru1 C14 C15 C16 -54.5(3) . . . . ? 
C13 C14 C15 C20 177.6(3) . . . . ? 
C19 C14 C15 C20 0.1(5) . . . . ? 
Ru1 C14 C15 C20 125.7(3) . . . . ? 
C13 C14 C15 Ru1 51.9(3) . . . . ? 
C19 C14 C15 Ru1 -125.6(3) . . . . ? 
C14 C15 C16 C17 0.4(5) . . . . ? 
C20 C15 C16 C17 -179.7(3) . . . . ? 
Ru1 C15 C16 C17 -52.5(3) . . . . ? 
C14 C15 C16 Ru1 52.9(3) . . . . ? 
C20 C15 C16 Ru1 -127.2(3) . . . . ? 
C15 C16 C17 C18 0.7(5) . . . . ? 
Ru1 C16 C17 C18 -51.2(3) . . . . ? 
C15 C16 C17 C21 177.1(3) . . . . ? 
Ru1 C16 C17 C21 125.3(3) . . . . ? 
C15 C16 C17 Ru1 51.9(3) . . . . ? 
C16 C17 C18 C13 0.4(5) . . . . ? 
C21 C17 C18 C13 -176.0(3) . . . . ? 
Ru1 C17 C18 C13 -52.5(3) . . . . ? 
C16 C17 C18 C22 179.5(3) . . . . ? 
C21 C17 C18 C22 3.1(5) . . . . ? 
Ru1 C17 C18 C22 126.7(3) . . . . ? 
C16 C17 C18 Ru1 52.8(3) . . . . ? 
C21 C17 C18 Ru1 -123.5(4) . . . . ? 
C14 C13 C18 C17 -2.6(5) . . . . ? 
C12 C13 C18 C17 167.1(3) . . . . ? 
Ru1 C13 C18 C17 55.7(3) . . . . ? 
C14 C13 C18 C22 178.3(3) . . . . ? 
C12 C13 C18 C22 -12.0(5) . . . . ? 
Ru1 C13 C18 C22 -123.4(3) . . . . ? 
C14 C13 C18 Ru1 -58.3(3) . . . . ? 
C12 C13 C18 Ru1 111.4(3) . . . . ? 
N1A C2A C3A C4A 177.8(3) . . . . ? 
C7A C2A C3A C4A 0.4(5) . . . . ? 
C2A C3A C4A C5A 0.8(5) . . . . ? 
C3A C4A C5A C6A -2.0(5) . . . . ? 
C4A C5A C6A C7A 1.9(5) . . . . ? 
C5A C6A C7A C2A -0.6(5) . . . . ? 
C5A C6A C7A N2A -178.6(3) . . . . ? 
N1A C2A C7A C6A -178.5(3) . . . . ? 
C3A C2A C7A C6A -0.5(5) . . . . ? 
N1A C2A C7A N2A -0.1(3) . . . . ? 
C3A C2A C7A N2A 177.9(3) . . . . ? 
N2A C8A C9A C10A -174.5(3) . . . . ? 
C8A C9A C10A C11A -179.8(3) . . . . ? 
N1A C12A C13A C18A -81.4(4) . . . . ? 
N1A C12A C13A C14A 89.0(3) . . . . ? 
N1A C12A C13A Ru1A 3.6(4) . . . . ? 
C18A C13A C14A C15A 1.4(4) . . . . ? 
C12A C13A C14A C15A -168.6(3) . . . . ? 
Ru1A C13A C14A C15A -56.5(2) . . . . ? 
C18A C13A C14A C19A 179.6(3) . . . . ? 
C12A C13A C14A C19A 9.6(4) . . . . ? 
Ru1A C13A C14A C19A 121.7(3) . . . . ? 
C18A C13A C14A Ru1A 57.9(3) . . . . ? 
C12A C13A C14A Ru1A -112.1(2) . . . . ? 
C13A C14A C15A C16A 0.6(4) . . . . ? 
C19A C14A C15A C16A -177.6(3) . . . . ? 
Ru1A C14A C15A C16A -52.3(3) . . . . ? 
C13A C14A C15A C20A 176.9(3) . . . . ? 
C19A C14A C15A C20A -1.2(5) . . . . ? 
Ru1A C14A C15A C20A 124.1(3) . . . . ? 
C13A C14A C15A Ru1A 52.9(2) . . . . ? 
C19A C14A C15A Ru1A -125.3(3) . . . . ? 
C14A C15A C16A C17A -0.4(5) . . . . ? 
C20A C15A C16A C17A -176.8(3) . . . . ? 
Ru1A C15A C16A C17A -50.8(3) . . . . ? 
C14A C15A C16A Ru1A 50.4(3) . . . . ? 
C20A C15A C16A Ru1A -126.0(3) . . . . ? 
C15A C16A C17A C18A -1.8(5) . . . . ? 
Ru1A C16A C17A C18A -53.8(3) . . . . ? 
C15A C16A C17A C21A 177.1(3) . . . . ? 
Ru1A C16A C17A C21A 125.1(3) . . . . ? 
C15A C16A C17A Ru1A 52.0(3) . . . . ? 
C16A C17A C18A C13A 3.7(5) . . . . ? 
C21A C17A C18A C13A -175.2(3) . . . . ? 
Ru1A C17A C18A C13A -52.0(2) . . . . ? 
C16A C17A C18A C22A -178.8(3) . . . . ? 
C21A C17A C18A C22A 2.4(5) . . . . ? 
Ru1A C17A C18A C22A 125.6(3) . . . . ? 
C16A C17A C18A Ru1A 55.7(3) . . . . ? 
C21A C17A C18A Ru1A -123.2(3) . . . . ? 
C14A C13A C18A C17A -3.5(4) . . . . ? 
C12A C13A C18A C17A 166.5(3) . . . . ? 
Ru1A C13A C18A C17A 54.5(3) . . . . ? 
C14A C13A C18A C22A 178.9(3) . . . . ? 
C12A C13A C18A C22A -11.1(4) . . . . ? 
Ru1A C13A C18A C22A -123.1(3) . . . . ? 
C14A C13A C18A Ru1A -58.0(3) . . . . ? 
C12A C13A C18A Ru1A 112.0(3) . . . . ? 
N2 C1 N1 C2 -0.3(3) . . . . ? 
Ru1 C1 N1 C2 177.82(19) . . . . ? 
N2 C1 N1 C12 176.2(3) . . . . ? 
Ru1 C1 N1 C12 -5.7(4) . . . . ? 
C7 C2 N1 C1 0.5(3) . . . . ? 
C3 C2 N1 C1 -179.4(3) . . . . ? 
C7 C2 N1 C12 -175.8(3) . . . . ? 
C3 C2 N1 C12 4.4(5) . . . . ? 
C13 C12 N1 C1 9.3(4) . . . . ? 
C13 C12 N1 C2 -174.8(3) . . . . ? 
N1 C1 N2 C7 0.0(3) . . . . ? 
Ru1 C1 N2 C7 -177.5(2) . . . . ? 
N1 C1 N2 C8 176.4(3) . . . . ? 
Ru1 C1 N2 C8 -1.0(5) . . . . ? 
C6 C7 N2 C1 -179.4(3) . . . . ? 
C2 C7 N2 C1 0.3(3) . . . . ? 
C6 C7 N2 C8 4.1(5) . . . . ? 
C2 C7 N2 C8 -176.2(3) . . . . ? 
C9 C8 N2 C1 -103.6(4) . . . . ? 
C9 C8 N2 C7 72.4(4) . . . . ? 
N2A C1A N1A C2A -1.2(4) . . . . ? 
Ru1A C1A N1A C2A 177.4(2) . . . . ? 
N2A C1A N1A C12A 177.5(3) . . . . ? 
Ru1A C1A N1A C12A -3.9(4) . . . . ? 
C3A C2A N1A C1A -176.9(3) . . . . ? 
C7A C2A N1A C1A 0.8(4) . . . . ? 
C3A C2A N1A C12A 4.5(6) . . . . ? 
C7A C2A N1A C12A -177.8(3) . . . . ? 
C13A C12A N1A C1A 0.2(4) . . . . ? 
C13A C12A N1A C2A 178.6(3) . . . . ? 
N1A C1A N2A C7A 1.1(3) . . . . ? 
Ru1A C1A N2A C7A -176.9(3) . . . . ? 
N1A C1A N2A C8A -175.5(3) . . . . ? 
Ru1A C1A N2A C8A 6.4(5) . . . . ? 
C6A C7A N2A C1A 177.5(3) . . . . ? 
C2A C7A N2A C1A -0.7(4) . . . . ? 
C6A C7A N2A C8A -5.7(5) . . . . ? 
C2A C7A N2A C8A 176.1(3) . . . . ? 
C9A C8A N2A C1A 101.8(4) . . . . ? 
C9A C8A N2A C7A -74.4(4) . . . . ? 
N2 C1 Ru1 C13 177.3(3) . . . . ? 
N1 C1 Ru1 C13 0.0(2) . . . . ? 
N2 C1 Ru1 C14 140.4(3) . . . . ? 
N1 C1 Ru1 C14 -36.8(2) . . . . ? 
N2 C1 Ru1 C18 -149.7(3) . . . . ? 
N1 C1 Ru1 C18 33.0(2) . . . . ? 
N2 C1 Ru1 C15 125.2(3) . . . . ? 
N1 C1 Ru1 C15 -52.1(3) . . . . ? 
N2 C1 Ru1 C17 -141.9(3) . . . . ? 
N1 C1 Ru1 C17 40.8(3) . . . . ? 
N2 C1 Ru1 C16 160.0(3) . . . . ? 
N1 C1 Ru1 C16 -17.2(4) . . . . ? 
N2 C1 Ru1 Cl2 -53.0(3) . . . . ? 
N1 C1 Ru1 Cl2 129.7(2) . . . . ? 
N2 C1 Ru1 Cl1 36.1(3) . . . . ? 
N1 C1 Ru1 Cl1 -141.1(2) . . . . ? 
C14 C13 Ru1 C1 -107.7(2) . . . . ? 
C18 C13 Ru1 C1 121.34(19) . . . . ? 
C12 C13 Ru1 C1 5.2(2) . . . . ? 
C18 C13 Ru1 C14 -130.9(3) . . . . ? 
C12 C13 Ru1 C14 112.9(3) . . . . ? 
C14 C13 Ru1 C18 130.9(3) . . . . ? 
C12 C13 Ru1 C18 -116.2(3) . . . . ? 
C14 C13 Ru1 C15 29.07(19) . . . . ? 
C18 C13 Ru1 C15 -101.9(2) . . . . ? 
C12 C13 Ru1 C15 142.0(3) . . . . ? 
C14 C13 Ru1 C17 101.3(2) . . . . ? 
C18 C13 Ru1 C17 -29.66(18) . . . . ? 
C12 C13 Ru1 C17 -145.8(3) . . . . ? 
C14 C13 Ru1 C16 65.60(19) . . . . ? 
C18 C13 Ru1 C16 -65.32(19) . . . . ? 
C12 C13 Ru1 C16 178.5(2) . . . . ? 
C14 C13 Ru1 Cl2 172.03(15) . . . . ? 
C18 C13 Ru1 Cl2 41.1(2) . . . . ? 
C12 C13 Ru1 Cl2 -75.0(2) . . . . ? 
C14 C13 Ru1 Cl1 -27.1(3) . . . . ? 
C18 C13 Ru1 Cl1 -158.06(15) . . . . ? 
C12 C13 Ru1 Cl1 85.8(2) . . . . ? 
C15 C14 Ru1 C1 -159.38(19) . . . . ? 
C13 C14 Ru1 C1 69.1(2) . . . . ? 
C19 C14 Ru1 C1 -42.4(3) . . . . ? 
C15 C14 Ru1 C13 131.5(3) . . . . ? 
C19 C14 Ru1 C13 -111.5(4) . . . . ? 
C15 C14 Ru1 C18 101.1(2) . . . . ? 
C13 C14 Ru1 C18 -30.41(19) . . . . ? 
C19 C14 Ru1 C18 -141.9(3) . . . . ? 
C13 C14 Ru1 C15 -131.5(3) . . . . ? 
C19 C14 Ru1 C15 116.9(4) . . . . ? 
C15 C14 Ru1 C17 63.8(2) . . . . ? 
C13 C14 Ru1 C17 -67.7(2) . . . . ? 
C19 C14 Ru1 C17 -179.3(3) . . . . ? 
C15 C14 Ru1 C16 28.69(18) . . . . ? 
C13 C14 Ru1 C16 -102.8(2) . . . . ? 
C19 C14 Ru1 C16 145.6(3) . . . . ? 
C15 C14 Ru1 Cl2 104.0(4) . . . . ? 
C13 C14 Ru1 Cl2 -27.5(5) . . . . ? 
C19 C14 Ru1 Cl2 -139.0(3) . . . . ? 
C15 C14 Ru1 Cl1 -65.85(19) . . . . ? 
C13 C14 Ru1 Cl1 162.62(17) . . . . ? 
C19 C14 Ru1 Cl1 51.1(3) . . . . ? 
C17 C18 Ru1 C1 171.13(19) . . . . ? 
C13 C18 Ru1 C1 -58.11(19) . . . . ? 
C22 C18 Ru1 C1 55.8(3) . . . . ? 
C17 C18 Ru1 C13 -130.8(3) . . . . ? 
C22 C18 Ru1 C13 113.9(4) . . . . ? 
C17 C18 Ru1 C14 -100.3(2) . . . . ? 
C13 C18 Ru1 C14 30.44(18) . . . . ? 
C22 C18 Ru1 C14 144.3(3) . . . . ? 
C17 C18 Ru1 C15 -63.4(2) . . . . ? 
C13 C18 Ru1 C15 67.34(19) . . . . ? 
C22 C18 Ru1 C15 -178.8(3) . . . . ? 
C13 C18 Ru1 C17 130.8(3) . . . . ? 
C22 C18 Ru1 C17 -115.4(4) . . . . ? 
C17 C18 Ru1 C16 -27.67(19) . . . . ? 
C13 C18 Ru1 C16 103.1(2) . . . . ? 
C22 C18 Ru1 C16 -143.0(3) . . . . ? 
C17 C18 Ru1 Cl2 80.37(19) . . . . ? 
C13 C18 Ru1 Cl2 -148.87(17) . . . . ? 
C22 C18 Ru1 Cl2 -35.0(3) . . . . ? 
C17 C18 Ru1 Cl1 -34.1(5) . . . . ? 
C13 C18 Ru1 Cl1 96.7(4) . . . . ? 
C22 C18 Ru1 Cl1 -149.4(3) . . . . ? 
C14 C15 Ru1 C1 25.9(2) . . . . ? 
C16 C15 Ru1 C1 158.44(18) . . . . ? 
C20 C15 Ru1 C1 -89.2(3) . . . . ? 
C14 C15 Ru1 C13 -30.44(18) . . . . ? 
C16 C15 Ru1 C13 102.1(2) . . . . ? 
C20 C15 Ru1 C13 -145.6(4) . . . . ? 
C16 C15 Ru1 C14 132.6(3) . . . . ? 
C20 C15 Ru1 C14 -115.1(4) . . . . ? 
C14 C15 Ru1 C18 -69.0(2) . . . . ? 
C16 C15 Ru1 C18 63.53(19) . . . . ? 
C20 C15 Ru1 C18 175.9(3) . . . . ? 
C14 C15 Ru1 C17 -105.4(2) . . . . ? 
C16 C15 Ru1 C17 27.20(18) . . . . ? 
C20 C15 Ru1 C17 139.5(4) . . . . ? 
C14 C15 Ru1 C16 -132.6(3) . . . . ? 
C20 C15 Ru1 C16 112.3(4) . . . . ? 
C14 C15 Ru1 Cl2 -157.20(15) . . . . ? 
C16 C15 Ru1 Cl2 -24.6(3) . . . . ? 
C20 C15 Ru1 Cl2 87.7(4) . . . . ? 
C14 C15 Ru1 Cl1 117.69(18) . . . . ? 
C16 C15 Ru1 Cl1 -109.75(18) . . . . ? 
C20 C15 Ru1 Cl1 2.6(3) . . . . ? 
C16 C17 Ru1 C1 -146.3(2) . . . . ? 
C18 C17 Ru1 C1 -12.7(3) . . . . ? 
C21 C17 Ru1 C1 100.6(3) . . . . ? 
C16 C17 Ru1 C13 -102.7(2) . . . . ? 
C18 C17 Ru1 C13 30.82(19) . . . . ? 
C21 C17 Ru1 C13 144.2(3) . . . . ? 
C16 C17 Ru1 C14 -64.0(2) . . . . ? 
C18 C17 Ru1 C14 69.6(2) . . . . ? 
C21 C17 Ru1 C14 -177.0(3) . . . . ? 
C16 C17 Ru1 C18 -133.6(3) . . . . ? 
C21 C17 Ru1 C18 113.4(4) . . . . ? 
C16 C17 Ru1 C15 -27.75(19) . . . . ? 
C18 C17 Ru1 C15 105.8(2) . . . . ? 
C21 C17 Ru1 C15 -140.8(3) . . . . ? 
C18 C17 Ru1 C16 133.6(3) . . . . ? 
C21 C17 Ru1 C16 -113.1(4) . . . . ? 
C16 C17 Ru1 Cl2 124.76(19) . . . . ? 
C18 C17 Ru1 Cl2 -101.68(18) . . . . ? 
C21 C17 Ru1 Cl2 11.7(3) . . . . ? 
C16 C17 Ru1 Cl1 36.3(2) . . . . ? 
C18 C17 Ru1 Cl1 169.84(15) . . . . ? 
C21 C17 Ru1 Cl1 -76.8(3) . . . . ? 
C17 C16 Ru1 C1 84.3(3) . . . . ? 
C15 C16 Ru1 C1 -50.3(4) . . . . ? 
C17 C16 Ru1 C13 67.1(2) . . . . ? 
C15 C16 Ru1 C13 -67.48(19) . . . . ? 
C17 C16 Ru1 C14 105.7(2) . . . . ? 
C15 C16 Ru1 C14 -28.92(18) . . . . ? 
C17 C16 Ru1 C18 28.6(2) . . . . ? 
C15 C16 Ru1 C18 -106.0(2) . . . . ? 
C17 C16 Ru1 C15 134.6(3) . . . . ? 
C15 C16 Ru1 C17 -134.6(3) . . . . ? 
C17 C16 Ru1 Cl2 -60.4(2) . . . . ? 
C15 C16 Ru1 Cl2 164.98(16) . . . . ? 
C17 C16 Ru1 Cl1 -152.91(18) . . . . ? 
C15 C16 Ru1 Cl1 72.50(18) . . . . ? 
N2A C1A Ru1A C13A -177.6(4) . . . . ? 
N1A C1A Ru1A C13A 4.4(2) . . . . ? 
N2A C1A Ru1A C18A -141.1(4) . . . . ? 
N1A C1A Ru1A C18A 41.0(3) . . . . ? 
N2A C1A Ru1A C14A 148.5(4) . . . . ? 
N1A C1A Ru1A C14A -29.5(3) . . . . ? 
N2A C1A Ru1A C17A -126.6(3) . . . . ? 
N1A C1A Ru1A C17A 55.4(3) . . . . ? 
N2A C1A Ru1A C16A -166.7(3) . . . . ? 
N1A C1A Ru1A C16A 15.4(5) . . . . ? 
N2A C1A Ru1A C15A 139.4(3) . . . . ? 
N1A C1A Ru1A C15A -38.6(3) . . . . ? 
N2A C1A Ru1A Cl2A -37.7(3) . . . . ? 
N1A C1A Ru1A Cl2A 144.4(2) . . . . ? 
N2A C1A Ru1A Cl1A 51.8(3) . . . . ? 
N1A C1A Ru1A Cl1A -126.1(2) . . . . ? 
C18A C13A Ru1A C1A 109.5(2) . . . . ? 
C14A C13A Ru1A C1A -118.9(2) . . . . ? 
C12A C13A Ru1A C1A -4.5(3) . . . . ? 
C14A C13A Ru1A C18A 131.6(3) . . . . ? 
C12A C13A Ru1A C18A -114.0(4) . . . . ? 
C18A C13A Ru1A C14A -131.6(3) . . . . ? 
C12A C13A Ru1A C14A 114.4(4) . . . . ? 
C18A C13A Ru1A C17A -29.9(2) . . . . ? 
C14A C13A Ru1A C17A 101.7(2) . . . . ? 
C12A C13A Ru1A C17A -143.9(3) . . . . ? 
C18A C13A Ru1A C16A -66.4(2) . . . . ? 
C14A C13A Ru1A C16A 65.2(2) . . . . ? 
C12A C13A Ru1A C16A 179.7(3) . . . . ? 
C18A C13A Ru1A C15A -101.7(2) . . . . ? 
C14A C13A Ru1A C15A 29.95(19) . . . . ? 
C12A C13A Ru1A C15A 144.4(3) . . . . ? 
C18A C13A Ru1A Cl2A 29.0(2) . . . . ? 
C14A C13A Ru1A Cl2A 160.62(15) . . . . ? 
C12A C13A Ru1A Cl2A -85.0(3) . . . . ? 
C18A C13A Ru1A Cl1A -170.84(16) . . . . ? 
C14A C13A Ru1A Cl1A -39.2(2) . . . . ? 
C12A C13A Ru1A Cl1A 75.2(3) . . . . ? 
C17A C18A Ru1A C1A 161.5(2) . . . . ? 
C13A C18A Ru1A C1A -67.9(2) . . . . ? 
C22A C18A Ru1A C1A 44.2(4) . . . . ? 
C17A C18A Ru1A C13A -130.6(3) . . . . ? 
C22A C18A Ru1A C13A 112.2(4) . . . . ? 
C17A C18A Ru1A C14A -100.6(2) . . . . ? 
C13A C18A Ru1A C14A 30.03(19) . . . . ? 
C22A C18A Ru1A C14A 142.2(4) . . . . ? 
C13A C18A Ru1A C17A 130.6(3) . . . . ? 
C22A C18A Ru1A C17A -117.2(4) . . . . ? 
C17A C18A Ru1A C16A -28.6(2) . . . . ? 
C13A C18A Ru1A C16A 102.0(2) . . . . ? 
C22A C18A Ru1A C16A -145.9(4) . . . . ? 
C17A C18A Ru1A C15A -63.2(2) . . . . ? 
C13A C18A Ru1A C15A 67.4(2) . . . . ? 
C22A C18A Ru1A C15A 179.6(4) . . . . ? 
C17A C18A Ru1A Cl2A 68.4(2) . . . . ? 
C13A C18A Ru1A Cl2A -161.04(17) . . . . ? 
C22A C18A Ru1A Cl2A -48.9(4) . . . . ? 
C17A C18A Ru1A Cl1A -97.8(4) . . . . ? 
C13A C18A Ru1A Cl1A 32.8(5) . . . . ? 
C22A C18A Ru1A Cl1A 145.0(3) . . . . ? 
C15A C14A Ru1A C1A -169.4(2) . . . . ? 
C13A C14A Ru1A C1A 60.4(2) . . . . ? 
C19A C14A Ru1A C1A -52.7(3) . . . . ? 
C15A C14A Ru1A C13A 130.2(3) . . . . ? 
C19A C14A Ru1A C13A -113.1(4) . . . . ? 
C15A C14A Ru1A C18A 100.2(2) . . . . ? 
C13A C14A Ru1A C18A -30.08(19) . . . . ? 
C19A C14A Ru1A C18A -143.1(3) . . . . ? 
C15A C14A Ru1A C17A 62.5(2) . . . . ? 
C13A C14A Ru1A C17A -67.7(2) . . . . ? 
C19A C14A Ru1A C17A 179.2(3) . . . . ? 
C15A C14A Ru1A C16A 27.3(2) . . . . ? 
C13A C14A Ru1A C16A -102.9(2) . . . . ? 
C19A C14A Ru1A C16A 144.0(4) . . . . ? 
C13A C14A Ru1A C15A -130.2(3) . . . . ? 
C19A C14A Ru1A C15A 116.7(4) . . . . ? 
C15A C14A Ru1A Cl2A 40.5(6) . . . . ? 
C13A C14A Ru1A Cl2A -89.8(5) . . . . ? 
C19A C14A Ru1A Cl2A 157.2(3) . . . . ? 
C15A C14A Ru1A Cl1A -79.2(2) . . . . ? 
C13A C14A Ru1A Cl1A 150.55(17) . . . . ? 
C19A C14A Ru1A Cl1A 37.5(3) . . . . ? 
C16A C17A Ru1A C1A -156.18(19) . . . . ? 
C18A C17A Ru1A C1A -24.0(3) . . . . ? 
C21A C17A Ru1A C1A 91.2(4) . . . . ? 
C16A C17A Ru1A C13A -101.3(2) . . . . ? 
C18A C17A Ru1A C13A 30.9(2) . . . . ? 
C21A C17A Ru1A C13A 146.1(4) . . . . ? 
C16A C17A Ru1A C18A -132.2(3) . . . . ? 
C21A C17A Ru1A C18A 115.2(4) . . . . ? 
C16A C17A Ru1A C14A -62.6(2) . . . . ? 
C18A C17A Ru1A C14A 69.6(2) . . . . ? 
C21A C17A Ru1A C14A -175.2(4) . . . . ? 
C18A C17A Ru1A C16A 132.2(3) . . . . ? 
C21A C17A Ru1A C16A -112.6(4) . . . . ? 
C16A C17A Ru1A C15A -26.46(19) . . . . ? 
C18A C17A Ru1A C15A 105.7(2) . . . . ? 
C21A C17A Ru1A C15A -139.1(4) . . . . ? 
C16A C17A Ru1A Cl2A 112.72(19) . . . . ? 
C18A C17A Ru1A Cl2A -115.1(2) . . . . ? 
C21A C17A Ru1A Cl2A 0.1(3) . . . . ? 
C16A C17A Ru1A Cl1A 26.4(3) . . . . ? 
C18A C17A Ru1A Cl1A 158.57(18) . . . . ? 
C21A C17A Ru1A Cl1A -86.2(4) . . . . ? 
C15A C16A Ru1A C1A -78.1(4) . . . . ? 
C17A C16A Ru1A C1A 57.5(4) . . . . ? 
C15A C16A Ru1A C13A -67.2(2) . . . . ? 
C17A C16A Ru1A C13A 68.4(2) . . . . ? 
C15A C16A Ru1A C18A -106.1(2) . . . . ? 
C17A C16A Ru1A C18A 29.5(2) . . . . ? 
C15A C16A Ru1A C14A -28.6(2) . . . . ? 
C17A C16A Ru1A C14A 107.0(2) . . . . ? 
C15A C16A Ru1A C17A -135.6(3) . . . . ? 
C17A C16A Ru1A C15A 135.6(3) . . . . ? 
C15A C16A Ru1A Cl2A 154.28(19) . . . . ? 
C17A C16A Ru1A Cl2A -70.1(2) . . . . ? 
C15A C16A Ru1A Cl1A 61.1(2) . . . . ? 
C17A C16A Ru1A Cl1A -163.33(18) . . . . ? 
C16A C15A Ru1A C1A 148.8(2) . . . . ? 
C14A C15A Ru1A C1A 15.0(3) . . . . ? 
C20A C15A Ru1A C1A -98.2(3) . . . . ? 
C16A C15A Ru1A C13A 102.6(2) . . . . ? 
C14A C15A Ru1A C13A -31.2(2) . . . . ? 
C20A C15A Ru1A C13A -144.4(4) . . . . ? 
C16A C15A Ru1A C18A 63.8(2) . . . . ? 
C14A C15A Ru1A C18A -70.0(2) . . . . ? 
C20A C15A Ru1A C18A 176.8(4) . . . . ? 
C16A C15A Ru1A C14A 133.8(3) . . . . ? 
C20A C15A Ru1A C14A -113.2(4) . . . . ? 
C16A C15A Ru1A C17A 27.1(2) . . . . ? 
C14A C15A Ru1A C17A -106.7(2) . . . . ? 
C20A C15A Ru1A C17A 140.1(4) . . . . ? 
C14A C15A Ru1A C16A -133.8(3) . . . . ? 
C20A C15A Ru1A C16A 113.0(4) . . . . ? 
C16A C15A Ru1A Cl2A -35.2(3) . . . . ? 
C14A C15A Ru1A Cl2A -169.02(16) . . . . ? 
C20A C15A Ru1A Cl2A 77.8(4) . . . . ? 
C16A C15A Ru1A Cl1A -123.55(19) . . . . ? 
C14A C15A Ru1A Cl1A 102.7(2) . . . . ? 
C20A C15A Ru1A Cl1A -10.6(3) . . . . ? 
  
_diffrn_measured_fraction_theta_max    0.989 
_diffrn_reflns_theta_full              31.00 
_diffrn_measured_fraction_theta_full   0.989 
_refine_diff_density_max    1.463 
_refine_diff_density_min   -0.839 
_refine_diff_density_rms    0.119 

# SQUEEZE RESULTS (APPEND TO CIF)
loop_
  _platon_squeeze_void_nr
  _platon_squeeze_void_average_x
  _platon_squeeze_void_average_y
  _platon_squeeze_void_average_z
  _platon_squeeze_void_volume
  _platon_squeeze_void_count_electrons
         1     0.000     0.000     0.000     288.0      86.7
_platon_squeeze_details
;
;
